# Supplementary material for: Resistance exercise protects mice from protein-induced fat accretion
Source: eLife. 2023 Nov 29;12:RP91007. doi: 10.7554/eLife.91007 (PMC10686620; doi:10.7554/eLife.91007)
Supplement: Figure 5—figure supplement 1—source data 1. [file elife-91007-fig5-figsupp1-data1.xlsx]

## Sheet: S5A
Quad mass (mg)
	Low Protein								High Protein
Control	347.8	262.9	324.2	295.3	355.1	320.4	405.1		361	325	336.7	296.7	301.2	377
RT	377.5	254.1	322.9	330.5	299.3	331.1			342.3	290	311.6	400	356.4	278.7	416.8

## Sheet: S5B
Soleus mass (mg)
	Low Protein								High Protein
Control	8.35	7.9	9.7	9.2	10	10.25	9.45	9.35	8.1	10.15	10.4	10.5	11.15	11	9.15	8.15
WP	8.75	7.4	9.6	8.25	10.35	9.8	10.85	6.75	10.35	9.15	10.05	12.55	10	10.75	11.4	11.1

## Sheet: S5C
Plantaris mass (mg)
	Low Protein								High Protein
Control	16.9	15.2	16.2	17.85	18.1	18.55	17.8	19.6	21.55	16.65	21.15	19.7	18.95	18.75	18.4	17.6
WP	17.1	16.1	17.45	18.85	18.3	18.6	19.45	15.55	18.1	17.55	19.6	21.1	18.7	20	21.55	21.1

## Sheet: S5D
Forearm flexor (mg)
	Low Protein								High Protein
Control	32.7	40.7	42.9	46.8	41.3	41.8	53.8	36.3	40.1	33.2	51.8	39.1	42.1	36.8	43	34.3
WP	37.5	33.5	38.4	44.2	38.5	50.4	47.9	44.1	41.5	42.3	53.1	56.6	44	59	56.9	54.1

## Sheet: S5E
Quad mass (mg) normalized to body weight
	Low Protein								High Protein
Control	14.1382	12.3427	12.2803	11.7649	14.0913	11.3617	15.7626		13.1273	11.1684	10.5881	9.38924	8.22951	10.4144
RT	14.6887	10.164	13.5672	13.2731	12.4708	11.8674			11.3721	10.3943	11.5407	13.245	12.8201	8.14912	13.3163

## Sheet: S5F
Soleus mass (mg) normalized to body weight
	Low Protein								High Protein
Control	0.339	0.371	0.367	0.381	0.367	0.397	0.364	0.359	0.295	0.349	0.327	0.335	0.305	0.304	0.326	0.244
WP	0.35	0.311	0.386	0.344	0.371	0.381	0.374	0.282	0.344	0.328	0.372	0.416	0.36	0.314	0.364	0.379

## Sheet: S5G
Plantaris mass (mg) normalized to body weight
	Low Protein								High Protein
Control	0.687	0.714	0.614	0.69	0.711	0.718	0.763	0.677	0.784	0.572	0.665	0.629	0.518	0.518	0.655	0.527
WP	0.684	0.676	0.701	0.785	0.656	0.724	0.671	0.651	0.601	0.629	0.726	0.699	0.673	0.585	0.688	0.72

## Sheet: S5H
Forearm flexor mass (mg) normalized to body weight
	Low Protein								High Protein
Control	1.329	1.911	1.625	1.554	1.865	1.639	1.412	2.046	1.458	1.141	1.629	1.249	1.15	1.017	1.53	1.027
WP	1.5	1.408	1.542	1.842	1.38	1.961	1.652	1.845	1.379	1.516	1.967	1.874	1.583	1.725	1.818	1.846

## Sheet: S5I
quad normalized to tibia length
	LP								HP
Control	20.4588	13.8368	18.0111	15.5421	19.1946	16.8632	22.5056		20.0556	18.0556	17.7211	16.4833	16.7333	20.9444
WP	20.9722	14.1167	16.9947	18.3611	16.1784	18.3944			19.0167	15.2632	17.3111	22.2222	19.8	15.4833	21.9368

## Sheet: S5J
soleus normalized to tibia length
	Low Protein								High Protein
Control	0.491	0.416	0.539	0.497	0.526	0.539	0.525	0.519	0.45	0.564	0.578	0.553	0.619	0.611	0.508	0.453
WP	0.486	0.411	0.505	0.458	0.559	0.544	0.603	0.397	0.575	0.482	0.558	0.697	0.556	0.597	0.6	0.617

[truncated: 2 more sheets: S5K, S5L]
